# Supplementary material for: Landscape of BCL2 Resistance Mutations in a Real-World Cohort of Patients with Relapsed/Refractory Chronic Lymphocytic Leukemia Treated with Venetoclax
Source: Int J Mol Sci. 2023 Mar 18;24(6):5802. doi: 10.3390/ijms24065802 (PMC10058128; doi:10.3390/ijms24065802)
Supplement: Supplementary file 1 [file ijms-24-05802-s001.zip]

Archive with 4 entries (4 files):
- Kotmayer et al Suppl. Figure S1_2023.pdf
- Kotmayer et al Table S1_2023.xlsx
- Kotmayer et al Table S2_2023.xlsx
- Kotmayer et al Table S3_2023.xlsx
