# Supplementary material for: Landscape of BCL2 Resistance Mutations in a Real-World Cohort of Patients with Relapsed/Refractory Chronic Lymphocytic Leukemia Treated with Venetoclax
Source: Int J Mol Sci. 2023 Mar 18;24(6):5802. doi: 10.3390/ijms24065802 (PMC10058128; doi:10.3390/ijms24065802)
Supplement: Supplementary file 1 [file ijms-24-05802-s001.zip › Kotmayer et al Table S1_2023.xlsx]

## Sheet: Table SI
	Supplementary Table S1. Patient characteristics
	Patient ID	Age at diagnosis (yrs)	Sex	Number of prior therapy lines	Prior therapies	TTFT (months)	Binet stage	CD38 expression	Cytogenetics (prior to venetoclax therapy)	IGHV mutation status	TP53 status at diagnosis	Sampling type	CCF of BCL2 G101V at sampling	CCF of BCL2 D103Y at sampling	Type of venetoclax therapy	Time-limited or continuous treatment	Duration of venetoclax therapy (months)
	P02	NA	M	1	ibrutinib	NA	B	NA	negative	NA	wild type	at progression	0.000%	0.000%	venetoclax monotherapy	continuous	6*
	P06	63	M	3	RFC, RB, ibrutinib	2	B	positive	del(11q)	U	wild type	at progression	0.000%	0.000%	venetoclax monotherapy	continuous	11*
	P07	33	F	5	RFC, RB, idelalisib, irradiation, ibrutinib	0	NA	NA	NA	NA	NA	at last follow-up	0.000%	0.000%	venetoclax monotherapy	continuous	43
	P08	54	F	5	RFC, irradiation, alemtuzumab, RB, ibrutinib	0	NA	positive	negative	U	wild type	at progression	0.000%	0.000%	venetoclax monotherapy	continuous	1
	P10	54	M	2	RB, ibrutinib	12	B	positive	negative	B	positive	at progression	0.500%	0.600%	venetoclax monotherapy	continuous	20*
	P11	46	M	2	RFC, ibrutinib	NA	NA	NA	del(11q), +12, del(13q), del(17p), i(17q)	U	positive	at progression	0.000%	0.000%	venetoclax monotherapy	continuous	8
	P12	46	M	2	idelalisib, ibrutinib	NA	NA	dim	NA	NA	NA	at progression	5.000%	0.400%	venetoclax monotherapy	continuous	48
	P13	49	M	1	RFC	26	NA	negative	del(11q)	U	positive	at progression	0.000%	0.028%	venetoclax monotherapy	continuous	35*
	P15	47	F	2	RFC, RC	8	C	positive	negative	NA	NA	at last follow-up	0.000%	0.000%	venetoclax monotherapy	continuous	62
	P16	50	F	3	RFC, RB, ibrutinib	32	C	NA	negative	U	wild type	at progression	0.000%	0.000%	venetoclax monotherapy	continuous	22*
	P17	37	F	3	RFC, RB, ibrutinib	83	C	positive	del(13q), del(17p)	U	positive	at last follow-up	0.000%	0.000%	venetoclax monotherapy	continuous	9
	P19	55	M	2	RFC, RB	12	NA	positive	del(11q), +12, del(13q), del(17p)	U	wild type	at progression	0.000%	0.026%	venetoclax monotherapy	continuous	45*
	P20	75	M	4	RChl, RFC, RB, ibrutinib	6	C	NA	negative	U	wild type	at progression	0.000%	0.000%	venetoclax monotherapy	continuous	13
	P21	37	M	4	RFC, IPI-145, RB, ibrutinib	0	B	NA	negative	U	wild type	at progression	0.000%	0.000%	venetoclax monotherapy	continuous	33*
	P22	66	F	6	Chl, cyclophosphamide, ofatumumab, duvelisib, RB, ibrutinib	96	B	positive	del(11q)	U	wild type	at last follow-up	0.000%	0.000%	venetoclax monotherapy	continuous	19
	P25	56	M	3	Chl, RChl, ibrutinib	10	A	NA	del(11q), del(13q)	U	wild type	at progression	0.000%	0.000%	venetoclax monotherapy	continuous	13
	P26	57	M	4	RFC, RCHOP, RB, ibrutinib	1	C	NA	del(17p)	U	positive	at progression	0.000%	0.000%	venetoclax monotherapy	continuous	17
	P27	71	M	3	RCVP, RFC lite, RB	10	A	positive	del(13q), t(14;?)	U	wild type	at progression	0.000%	0.160%	venetoclax monotherapy	continuous	17*
	P28	42	M	2	RFC, IBR	4	NA	negative	del(11q)	U	wild type	at last follow-up	0.000%	0.000%	venetoclax monotherapy	continuous	2*
	P30	63	F	2	RFC, ibrutinib	15	C	NA	+12, del(13q), del(17q)	NA	NA	at last follow-up	0.000%	0.000%	venetoclax monotherapy	continuous	38
	P31	73	M	2	RChl, RB	0	B	positive	del(13q), del(17p)	NA	positive	at progression	7.800%	8.940%	venetoclax monotherapy	continuous	35*
	P32	40	M	5	RCEOP, FC, RFC, RCVP, ibrutinib	6	NA	positive	del(11q)	U	positive	at last follow-up	0.000%	0.000%	venetoclax monotherapy	continuous	35
	P33	49	M	1	acalabrutinib	9	C	positive	+12	U	wild type	at progression	0.000%	0.000%	venetoclax monotherapy	continuous	20*
	P34	63	M	4	Chl, RFC, RB, ibrutinib	76	A	positive	del(13q)	U	wild type	at last follow-up	0.000%	0.000%	venetoclax monotherapy	continuous	32**
	P35	44	M	2	RFC, ibrutinib	72	C	negative	del(13q), del(17p)	U	positive	at last follow-up	0.000%	0.000%	venetoclax monotherapy	continuous	13
	P37	56	F	4	CVP, RCVP, RB, ibrutinib	6	C	positive	+12	U	positive	at last follow-up	0.000%	0.000%	venetoclax monotherapy	continuous	1
	P38	60	F	5	RCVP, RB, high dose steroid + B, RChl, ibrutinib	12	NA	NA	del(17p)	U	positive	at progression	0.058%	0.000%	venetoclax monotherapy	continuous	10
	P40	62	M	3	RFC, R + idelalisib, RB	0	NA	NA	NA	U	wild type	at progression	0.160%	2.000%	venetoclax monotherapy	continuous	21*
	P41	37	F	5	RFC, alemtuzumab, RB, RCHOP, ibrutinib	9	B	positive	del(17p)	NA	positive	at progression	0.000%	0.000%	venetoclax monotherapy	continuous	9
	P42	59	M	2	RFC, acalabrutinib	1	C	NA	del(11q)	U	wild type	at progression	0.000%	0.000%	venetoclax monotherapy	continuous	25
	P43	48	F	6	FC, ofatumumab, RFC, RCHOP, RB, ibrutinib	48	B	positive	+12, t(14;?)	U	positive	at progression	4.600%	0.000%	venetoclax monotherapy	continuous	14
	P45	70	F	1	ibrutinib	6	NA	NA	del(13q), del(17p)	NA	NA	at last follow-up	0.000%	0.000%	venetoclax monotherapy	continuous	26
	P46	54	M	2	FC, RB	12	A	negative	negative	M	wild type	at last follow-up	0.000%	0.000%	venetoclax monotherapy	continuous	68
	P47	69	M	1	RFC	18	A	NA	negative	NA	NA	at last follow-up	0.000%	0.000%	venetoclax monotherapy	continuous	63
	P48	54	M	6	RChl, RB, alemtuzumab, Chl, RCHOP, ibrutinib	0	C	positive	negative	NA	wild type	at last follow-up	0.000%	0.000%	venetoclax monotherapy	continuous	45
	P49	65	M	2	lenalinomide, RChl	NA	NA	NA	del(17p)	NA	NA	at last follow-up	0.000%	0.000%	venetoclax monotherapy	continuous	35
	P50	43	F	6	FCM, RB, RCVP, RChl, RCHOP, ibrutinib	59	C	positive	del(13q)	M	positive	at last follow-up	0.000%	0.000%	venetoclax monotherapy	continuous	8
	P51	59	F	3	RFC, RChl, ibrutinib	20	C	NA	negative	U	wild type	at last follow-up	0.000%	0.000%	venetoclax monotherapy	continuous	2
	P52	52	M	2	RB, ibrutinib	90	A	positive	+12	U	wild type	at last follow-up	0.000%	0.000%	venetoclax monotherapy	continuous	9
	P53	64	F	2	RB, ibrutinib	3	C	negative	del(17p)	U	positive	at progression	0.000%	0.000%	venetoclax monotherapy	continuous	11
	P54	52	M	2	RFC, ibrutinib	84	NA	positive	negative	U	NA	at last follow-up	0.000%	0.000%	venetoclax monotherapy	continuous	32
	P55	58	M	1	RFC	1	B	positive	del(17p)	NA	positive	at progression	0.047%	0.000%	venetoclax monotherapy	continuous	16
	P58	41	M	2	RFC, ibrutinib	36	C	positive	del(11q), del(13q)	U	wild type	at last follow-up	0.000%	0.018%	venetoclax monotherapy	continuous	22
	P59	46	M	3	alemtuzumab, allo-SCT, ibrutinib	61	B	positive	del(17p)	B	NA	at last follow-up	0.000%	0.000%	venetoclax monotherapy	continuous	13
	P60	55	M	2	RFC, ibrutinib	20	C	negative	negative	U	wild type	at last follow-up	0.000%	0.000%	venetoclax monotherapy	continuous	9
	P64	69	M	4	RChl, RFC, RB, ibrutinib	21	NA	negative	negative	NA	positive	at last follow-up	0.000%	0.000%	venetoclax monotherapy	continuous	16
	P01	37	F	5	FC, RFC, RB, RCVP, ibrutinib	0	A	NA	negative	U	wild type	at last follow-up	0.000%	0.000%	venetoclax monotherapy	time-limited	24
	P05	50	M	1	RFC	75	NA	negative	negative	U	wild type	at last follow-up	0.000%	0.000%	venetoclax monotherapy	time-limited	31**
	P24	57	F	1	RFC	33	A	positive	negative	M	positive	at last follow-up	0.000%	0.000%	venetoclax monotherapy	time-limited	32**
	P39	38	M	2	RFC, FC	54	B	negative	del(11q)	M	wild type	at last follow-up	0.000%	0.000%	venetoclax monotherapy	time-limited	27**
	P57	66	M	2	RFC, B	4	B	positive	negative	NA	NA	at last follow-up	0.000%	0.000%	venetoclax monotherapy	time-limited	46
	P03	54	F	1	RC	5	NA	negative	del(13q)	B	wild type	at last follow-up	0.000%	0.000%	venetoclax-rituximab combination	time-limited	15
	P04	50	M	2	RFC, ibrutinib	0	B	positive	negative	U	wild type	at last follow-up	0.000%	0.000%	venetoclax-rituximab combination	time-limited	8
	P09	35	F	4	FC, alemtuzumab, RB, idelalisib	2	NA	positive	negative	U	positive	at last follow-up	0.000%	0.000%	venetoclax-rituximab combination	time-limited	15
	P14	70	F	1	RB	19	NA	positive	negative	U	positive	at last follow-up	0.000%	0.000%	venetoclax-rituximab combination	time-limited	26**
	P18	73	M	1	obinutuzumab-Chl	62	NA	positive	del(11q)	U	wild type	at last follow-up	0.000%	0.000%	venetoclax-rituximab combination	time-limited	7**
	P23	50	M	4	F, cyclophosphamide, RB, RFC	0	NA	NA	negative	U	wild type	at last follow-up	0.000%	0.000%	venetoclax-rituximab combination	time-limited	23**
	P29	60	F	2	cyclophosphamide, Chl	60	NA	NA	negative	U	wild type	at last follow-up	0.000%	0.000%	venetoclax-rituximab combination	time-limited	8*
	P36	59	M	1	RFC	1	NA	positive	del(11q)	U	wild type	at last follow-up	0.000%	0.000%	venetoclax-rituximab combination	time-limited	24**
	P44	63	M	1	RB	2	NA	NA	del(11q)	U	wild type	at last follow-up	0.000%	0.000%	venetoclax-rituximab combination	time-limited	25**
	P56	51	M	2	RFC, RB	12	NA	positive	negative	U	positive	at last follow-up	0.000%	0.000%	venetoclax-rituximab combination	time-limited	17
	P61	71	M	1	RB	75	C	NA	del(13q)	M	positive	at last follow-up	0.000%	0.000%	venetoclax-rituximab combination	time-limited	19
	P62	53	M	1	RFC	47	NA	positive	+12, t(14:19)	U	wild type	at last follow-up	0.000%	0.000%	venetoclax-rituximab combination	time-limited	23**
	P63	60	M	1	RB	26	C	NA	NA	NA	NA	at last follow-up	0.000%	0.000%	venetoclax-rituximab combination	time-limited	26**
	P65	52	M	1	RB	8	NA	NA	del(11q), del(13q)	U	wild type	at last follow-up	0.000%	0.000%	venetoclax-rituximab combination	time-limited	13
	P66	63	M	1	R + idelalisib	58	NA	NA	negative	U	wild type	at last follow-up	0.000%	0.000%	venetoclax-rituximab combination	time-limited	27
	P67	74	M	1	ibrutinib	25	NA	NA	del(17p)	M	positive	at last follow-up	0.000%	0.000%	venetoclax-rituximab combination	time-limited	13*
	* venetoclax therapy was discontinued due to disease progression or toxicity
	** termination of venetoclax therapy due to fixed-duration treatment or sustained deep remission
	+12: trisomy of chromosome 12; allo-SCT: allogeneic stem cell transplantation; CCF: cancer cell fraction; Chl: chlorambucil; C: cyclophosphamide; del: deletion; F (Sex): female; F (Prior therapies): fludarabine; FC: fludarabine, cyclophosphamide, FCM: fludarabine, cyclophosphamide, mitoxantrone; FISH: fluorescence in situ hybridization; i: isochromosome; M (Sex): male; M (IGHV mutation status): m…
