# Supplementary material for: Landscape of BCL2 Resistance Mutations in a Real-World Cohort of Patients with Relapsed/Refractory Chronic Lymphocytic Leukemia Treated with Venetoclax
Source: Int J Mol Sci. 2023 Mar 18;24(6):5802. doi: 10.3390/ijms24065802 (PMC10058128; doi:10.3390/ijms24065802)
Supplement: Supplementary file 1 [file ijms-24-05802-s001.zip › Kotmayer et al Table S2_2023.xlsx]

## Sheet: Table SII
	Supplementary Table S2. Variants detected by ultra-deep next generation sequencing of the BCL2, BTK, PLCG2 and TP53 genes in the samples of patients progressing on venetoclax
	Patient ID	Sample ID	Chromosome	Position	Gene Name	Gene ID	HGVS.c	HGVS.p	Variant COSMIC ID	Variant dbSNP ID	ClinVar significance	gnomAD_MAF	REF	ALT	DP	UMT	VMT	VMF	QUAL	FILTER	TYPE	RepRegion	Allele	Annotation	Annotation Impact	Feature_Type	Feature_ID	Transcript_BioType	Rank	cDNA.pos / cDNA.length	CDS.pos / CDS.length	AA.pos / AA.length	ANN other	INFO other
	P13	2019-xxxxx-MIR354_S8	chr17	7577112	TP53	ENSG00000141510	c.826G>C	p.Ala276Pro	COSM308313;COSM43663	rs1131691029	pathogenic		C	G	7047	1345	24	0.0178439	17	PASS	SNP	HP	G	protein_protein_contact	HIGH	interaction	ENST00000269305:2AC0_A:136_276	protein_coding	8/11				G|protein_protein_contact|HIGH|TP53|ENSG00000141510|interaction|ENST00000269305:2AC0_B:136_276|protein_coding|8/11|c.826G>C||||||,G|protein_protein_contact|HIGH|TP53|ENSG00000141510|interaction|ENST00000269305:2AC0_C:136_276|protein_coding|8/11|c.826G>C||||||,G|protein_protein_contact|HIGH|TP53|ENSG00000141510|interaction|ENST00000269305:2AC0_D:136_276|protein_coding|8/11|c.826G>C||||||,G|protein…	AA=p.A276P,p.A276P;CDS=c.826G>C,c.826G>C;CNT=2,15;GENE=TP53_ENST00000269305,TP53;STRAND=-,-
	P31	2018-xxxxx-0353PB_S11	chr16	81891928	PLCG2	ENSG00000197943	c.398C>T	p.Ala133Val		rs61755444	conflicting	0.0001993	C	T	8721	1099	540	0.491356	200	PASS	SNP	NA	T	missense_variant	MODERATE	transcript	ENST00000359376	protein_coding	4/33	612/4308	398/3798	133/1265	T|missense_variant|MODERATE|PLCG2|ENSG00000197943|transcript|ENST00000565054|protein_coding|5/6|c.398C>T|p.Ala133Val|831/912|398/479|133/158||WARNING_TRANSCRIPT_INCOMPLETE,T|intron_variant|MODIFIER|PLCG2|ENSG00000197943|transcript|ENST00000569929|retained_intron|3/7|n.468-793C>T||||||,T|non_coding_transcript_exon_variant|MODIFIER|PLCG2|ENSG00000197943|transcript|ENST00000567980|retained_intron|3/…	_NONE_
	P31	2018-xxxxx-0353PB_S11	chr17	7577114	TP53	ENSG00000141510	c.824G>T	p.Cys275Phe	COSM10701;COSM1637959;COSM99932		pathogenic		C	A	4995	734	24	0.0326975	23	PASS	SNP	NA	A	structural_interaction_variant	HIGH	interaction	1GZH:A_135-A_275:ENST00000269305	protein_coding	8/11				A|structural_interaction_variant|HIGH|TP53|ENSG00000141510|interaction|1GZH:C_135-C_275:ENST00000269305|protein_coding|8/11|c.824G>T||||||,A|structural_interaction_variant|HIGH|TP53|ENSG00000141510|interaction|1KZY:A_135-A_275:ENST00000269305|protein_coding|8/11|c.824G>T||||||,A|structural_interaction_variant|HIGH|TP53|ENSG00000141510|interaction|1KZY:B_135-B_275:ENST00000269305|protein_coding|8/…	AA=p.C275F,p.C275F,p.C275F;CDS=c.824G>T,c.824G>T,c.824G>T;CNT=39,1,6;GENE=TP53,TP53_ENST00000455263,TP53_ENST00000269305;STRAND=-,-,-
	P31	2018-xxxxx-0353PB_S11	chr17	7577538	TP53	ENSG00000141510	c.743G>A	p.Arg248Gln	COSM10662;COSM1640830;COSM3356964;COSM99020;COSM99021;COSM99602	rs11540652	pathogenic	0.00001193	C	T	3864	549	14	0.0255009	14	PASS	SNP	NA	T	protein_protein_contact	HIGH	interaction	1GZH:C_248-D_1847:ENST00000269305-ENST00000263801	protein_coding	7/11				T|protein_protein_contact|HIGH|TP53|ENSG00000141510|interaction|1GZH:C_248-D_1847:ENST00000420246-ENST00000263801|protein_coding|7/12|c.743G>A||||||,T|protein_protein_contact|HIGH|TP53|ENSG00000141510|interaction|1GZH:C_248-D_1847:ENST00000455263-ENST00000263801|protein_coding|7/12|c.743G>A||||||,T|protein_protein_contact|HIGH|TP53|ENSG00000141510|interaction|1GZH:C_248-D_1847:ENST00000445888-ENS…	AA=p.R248Q,p.R248Q,p.R248Q,p.R248Q,p.R155Q,p.R248Q;CDS=c.743G>A,c.743G>A,c.743G>A,c.743G>A,c.464G>A,c.743G>A;CNT=584,33,15,79,83,82;GENE=TP53,TP53_ENST00000455263,TP53_ENST00000420246,TP53_ENST00000413465,TP53_ENST00000545858,TP53_ENST00000269305;STRAND=-,-,-,-,-,-;ASP;CLNACC=RCV000219834.1,RCV000013150.22|RCV000115736.5|RCV000148913.1|RCV000179773.1|RCV000197114.1;CLNALLE=-1,1;CLNDBN=Tumor_predi…
	P31	2018-xxxxx-0353PB_S11	chr17	7577539	TP53	ENSG00000141510	c.742C>T	p.Arg248Trp	COSM10656;COSM120005;COSM120006;COSM120007;COSM1640831;COSM3388183	rs121912651	pathogenic	0.000003977	G	A	3907	553	54	0.0976492	74	PASS	SNP	NA	A	protein_protein_contact	HIGH	interaction	1GZH:C_248-D_1847:ENST00000269305-ENST00000263801	protein_coding	7/11				A|protein_protein_contact|HIGH|TP53|ENSG00000141510|interaction|1GZH:C_248-D_1847:ENST00000420246-ENST00000263801|protein_coding|7/12|c.742C>T||||||,A|protein_protein_contact|HIGH|TP53|ENSG00000141510|interaction|1GZH:C_248-D_1847:ENST00000455263-ENST00000263801|protein_coding|7/12|c.742C>T||||||,A|protein_protein_contact|HIGH|TP53|ENSG00000141510|interaction|1GZH:C_248-D_1847:ENST00000445888-ENS…	AA=p.R248W,p.R248W,p.R155W,p.R248W,p.R248W,p.R248W;CDS=c.742C>T,c.742C>T,c.463C>T,c.742C>T,c.742C>T,c.742C>T;CNT=515,71,76,76,30,16;GENE=TP53,TP53_ENST00000413465,TP53_ENST00000545858,TP53_ENST00000269305,TP53_ENST00000455263,TP53_ENST00000420246;STRAND=-,-,-,-,-,-;ASP;CLNACC=RCV000013140.23|RCV000115735.4|RCV000168242.3;CLNALLE=1;CLNDBN=Li-Fraumeni_syndrome_1|Hereditary_cancer-predisposing_syndr…
	P31	2018-xxxxx-0353PB_S11	chr17	7578271	TP53	ENSG00000141510	c.578A>G	p.His193Arg	COSM10742;COSM308306;COSM308307;COSM308308;COSM308309	rs786201838	pathogenic		T	C	6798	1190	16	0.0134454	11	PASS	SNP	NA	C	missense_variant	MODERATE	transcript	ENST00000269305	protein_coding	6/11	768/2579	578/1182	193/393	C|missense_variant|MODERATE|TP53|ENSG00000141510|transcript|ENST00000413465|protein_coding|5/7|c.578A>G|p.His193Arg|578/1018|578/858|193/285||,C|missense_variant|MODERATE|TP53|ENSG00000141510|transcript|ENST00000359597|protein_coding|5/9|c.578A>G|p.His193Arg|578/1152|578/1032|193/343||,C|missense_variant|MODERATE|TP53|ENSG00000141510|transcript|ENST00000420246|protein_coding|6/12|c.578A>G|p.His19…	AA=p.H193R,p.H193R,p.H193R,p.H61R,p.H100R;CDS=c.578A>G,c.578A>G,c.578A>G,c.182A>G,c.299A>G;CNT=80,13,14,15,14;GENE=TP53,TP53_ENST00000413465,TP53_ENST00000269305,TP53_ENST00000414315,TP53_ENST00000545858;STRAND=-,-,-,-,-;ASP;CLNACC=RCV000165315.1,RCV000164329.1;CLNALLE=1,2;CLNDBN=Hereditary_cancer-predisposing_syndrome,Hereditary_cancer-predisposing_syndrome;CLNDSDB=MedGen:SNOMED_CT,MedGen:SNOMED…
	P31	2018-xxxxx-0353PB_S11	chr17	7578394	TP53	ENSG00000141510	c.536A>G	p.His179Arg	COSM10889;COSM1645241;COSM214222;COSM214223;COSM214224;COSM214225;COSM3396280		pathogenic		T	C	3725	652	239	0.366564	200	PASS	SNP	HP	C	missense_variant	MODERATE	transcript	ENST00000269305	protein_coding	5/11	726/2579	536/1182	179/393	C|missense_variant|MODERATE|TP53|ENSG00000141510|transcript|ENST00000413465|protein_coding|4/7|c.536A>G|p.His179Arg|536/1018|536/858|179/285||,C|missense_variant|MODERATE|TP53|ENSG00000141510|transcript|ENST00000359597|protein_coding|4/9|c.536A>G|p.His179Arg|536/1152|536/1032|179/343||,C|missense_variant|MODERATE|TP53|ENSG00000141510|transcript|ENST00000420246|protein_coding|5/12|c.536A>G|p.His17…	AA=p.H179R,p.H179R,p.H179R,p.H179R,p.H47R,p.H86R,p.H179R;CDS=c.536A>G,c.536A>G,c.536A>G,c.536A>G,c.140A>G,c.257A>G,c.536A>G;CNT=116,4,13,13,14,13,2;GENE=TP53,TP53_ENST00000455263,TP53_ENST00000413465,TP53_ENST00000269305,TP53_ENST00000414315,TP53_ENST00000545858,TP53_ENST00000420246;STRAND=-,-,-,-,-,-,-
	P31	2018-xxxxx-0353PB_S11	chr18	60985433	BCL2	ENSG00000171791	c.467T>A	p.Val156Asp			not reported		A	T	10079	1735	82	0.0472622	80	PASS	SNP	NA	T	missense_variant	MODERATE	transcript	ENST00000333681	protein_coding	2/3	1366/3209	467/720	156/239	T|missense_variant|MODERATE|BCL2|ENSG00000171791|transcript|ENST00000398117|protein_coding|1/2|c.467T>A|p.Val156Asp|1929/7461|467/720|156/239||,T|missense_variant|MODERATE|BCL2|ENSG00000171791|transcript|ENST00000589955|protein_coding|1/1|c.467T>A|p.Val156Asp|613/911|467/618|156/205||,T|missense_variant|MODERATE|BCL2|ENSG00000171791|transcript|ENST00000444484|protein_coding|2/2|c.467T>A|p.Val156A…	_NONE_
	P31	2018-xxxxx-0353PB_S11	chr18	60985562	BCL2	ENSG00000171791	c.338C>G	p.Ala113Gly	COSM3357021;COSM3357022;COSM3357023		not reported		G	C	4592	887	19	0.0214205	15	PASS	SNP	NA	C	missense_variant	MODERATE	transcript	ENST00000333681	protein_coding	2/3	1237/3209	338/720	113/239	C|missense_variant|MODERATE|BCL2|ENSG00000171791|transcript|ENST00000398117|protein_coding|1/2|c.338C>G|p.Ala113Gly|1800/7461|338/720|113/239||,C|missense_variant|MODERATE|BCL2|ENSG00000171791|transcript|ENST00000589955|protein_coding|1/1|c.338C>G|p.Ala113Gly|484/911|338/618|113/205||,C|missense_variant|MODERATE|BCL2|ENSG00000171791|transcript|ENST00000444484|protein_coding|2/2|c.338C>G|p.Ala113G…	AA=p.A113G,p.A113G,p.A113G;CDS=c.338C>G,c.338C>G,c.338C>G;CNT=1,1,1;GENE=BCL2,BCL2_ENST00000398117,BCL2_ENST00000444484;STRAND=-,-,-
	P31	2018-xxxxx-0353PB_S11	chr18	60985591	BCL2	ENSG00000171791	c.309C>G	p.Asp103Glu			not reported		G	C	2685	556	18	0.0324	13	PASS	SNP	NA	C	structural_interaction_variant	HIGH	interaction	2XA0:A_103-A_202:ENST00000333681	protein_coding	2/3				T|structural_interaction_variant|HIGH|BCL2|ENSG00000171791|interaction|2XA0:A_103-A_202:ENST00000333681|protein_coding|2/3|c.309C>A||||||,C|structural_interaction_variant|HIGH|BCL2|ENSG00000171791|interaction|2XA0:A_103-A_202:ENST00000398117|protein_coding|1/2|c.309C>G||||||,T|structural_interaction_variant|HIGH|BCL2|ENSG00000171791|interaction|2XA0:A_103-A_202:ENST00000398117|protein_coding|1/2|…	_NONE_
	P31	2018-xxxxx-0353PB_S11	chr18	60985593	BCL2	ENSG00000171791	c.307G>T	p.Asp103Tyr			not reported		C	A	2627	518	32	0.0617761	37	PASS	SNP	NA	A	structural_interaction_variant	HIGH	interaction	2XA0:A_103-A_202:ENST00000333681	protein_coding	2/3				A|structural_interaction_variant|HIGH|BCL2|ENSG00000171791|interaction|2XA0:A_103-A_202:ENST00000398117|protein_coding|1/2|c.307G>T||||||,A|missense_variant|MODERATE|BCL2|ENSG00000171791|transcript|ENST00000333681|protein_coding|2/3|c.307G>T|p.Asp103Tyr|1206/3209|307/720|103/239||,A|missense_variant|MODERATE|BCL2|ENSG00000171791|transcript|ENST00000398117|protein_coding|1/2|c.307G>T|p.Asp103Tyr|1…	_NONE_
	P31	2018-xxxxx-0353PB_S11	chr18	60985598	BCL2	ENSG00000171791	c.302G>T	p.Gly101Val			not reported		C	A	2684	563	22	0.0390764	23	PASS	SNP	NA	A	missense_variant	MODERATE	transcript	ENST00000333681	protein_coding	2/3	1201/3209	302/720	101/239	A|missense_variant|MODERATE|BCL2|ENSG00000171791|transcript|ENST00000398117|protein_coding|1/2|c.302G>T|p.Gly101Val|1764/7461|302/720|101/239||,A|missense_variant|MODERATE|BCL2|ENSG00000171791|transcript|ENST00000589955|protein_coding|1/1|c.302G>T|p.Gly101Val|448/911|302/618|101/205||,A|missense_variant|MODERATE|BCL2|ENSG00000171791|transcript|ENST00000444484|protein_coding|2/2|c.302G>T|p.Gly101V…	_NONE_
	P38	2018-xxxxx-035415_S13	chr17	7578398	TP53	ENSG00000141510	c.532C>G	p.His178Asp	COSM44901;COSM984946;COSM984949;COSM984950		pathogenic		G	C	1782	104	15	0.144231	30	PASS	SNP	HP	C	missense_variant	MODERATE	transcript	ENST00000269305	protein_coding	5/11	722/2579	532/1182	178/393	C|missense_variant|MODERATE|TP53|ENSG00000141510|transcript|ENST00000413465|protein_coding|4/7|c.532C>G|p.His178Asp|532/1018|532/858|178/285||,C|missense_variant|MODERATE|TP53|ENSG00000141510|transcript|ENST00000359597|protein_coding|4/9|c.532C>G|p.His178Asp|532/1152|532/1032|178/343||,C|missense_variant|MODERATE|TP53|ENSG00000141510|transcript|ENST00000420246|protein_coding|5/12|c.532C>G|p.His17…	AA=p.H178D,p.H178D,p.H85D,p.H46D;CDS=c.532C>G,c.532C>G,c.253C>G,c.136C>G;CNT=5,1,1,1;GENE=TP53,TP53_ENST00000269305,TP53_ENST00000545858,TP53_ENST00000414315;STRAND=-,-,-,-
	P38	2018-xxxxx-035415_S13	chrX	100611185	BTK	ENSG00000010671	c.1421C>T	p.Tyr474Ile			not reported		G	A	2434	140	10	0.0714286	15	PASS	SNP	NA	A	structural_interaction_variant	HIGH	interaction	1K2P:A_428-A_474:ENST00000308731	protein_coding	15/19				A|structural_interaction_variant|HIGH|BTK|ENSG00000010671|interaction|1K2P:B_428-B_474:ENST00000308731|protein_coding|15/19|c.1421C>T||||||,A|structural_interaction_variant|HIGH|BTK|ENSG00000010671|interaction|3GEN:A_428-A_474:ENST00000308731|protein_coding|15/19|c.1421C>T||||||,A|structural_interaction_variant|HIGH|BTK|ENSG00000010671|interaction|3K54:A_428-A_474:ENST00000308731|protein_coding|1…	_NONE_
	P40	2018-xxxxx-MIR675_S4	chr17	7577112	TP53	ENSG00000141510	c.826G>C	p.Ala276Pro	COSM308313;COSM43663		pathogenic		C	G	8536	1563	162	0.103647	200	PASS	SNP	HP	G	structural_interaction_variant	HIGH	interaction	1GZH:A_136-A_276:ENST00000269305	protein_coding	8/11				G|structural_interaction_variant|HIGH|TP53|ENSG00000141510|interaction|1GZH:C_136-C_276:ENST00000269305|protein_coding|8/11|c.826G>C||||||,G|structural_interaction_variant|HIGH|TP53|ENSG00000141510|interaction|1UOL:A_136-A_276:ENST00000269305|protein_coding|8/11|c.826G>C||||||,G|structural_interaction_variant|HIGH|TP53|ENSG00000141510|interaction|2AC0:A_136-A_276:ENST00000269305|protein_coding|8/…	AA=p.A276P,p.A276P;CDS=c.826G>C,c.826G>C;CNT=2,15;GENE=TP53_ENST00000269305,TP53;STRAND=-,-
	P40	2018-xxxxx-MIR675_S14	chr18	60985562	BCL2	ENSG00000171791	c.338C>G	p.Ala113Gly	COSM3357021;COSM3357022;COSM3357023		not reported		G	C	3115	789	107	0.135615	153	PASS	SNP	NA	C	missense_variant	MODERATE	transcript	ENST00000333681	protein_coding	2/3	1237/3209	338/720	113/239	C|missense_variant|MODERATE|BCL2|ENSG00000171791|transcript|ENST00000398117|protein_coding|1/2|c.338C>G|p.Ala113Gly|1800/7461|338/720|113/239||,C|missense_variant|MODERATE|BCL2|ENSG00000171791|transcript|ENST00000589955|protein_coding|1/1|c.338C>G|p.Ala113Gly|484/911|338/618|113/205||,C|missense_variant|MODERATE|BCL2|ENSG00000171791|transcript|ENST00000444484|protein_coding|2/2|c.338C>G|p.Ala113G…	AA=p.A113G,p.A113G,p.A113G;CDS=c.338C>G,c.338C>G,c.338C>G;CNT=1,1,1;GENE=BCL2,BCL2_ENST00000398117,BCL2_ENST00000444484;STRAND=-,-,-
	P40	2018-xxxxx-MIR675_S14	chr18	60985591	BCL2	ENSG00000171791	c.309C>A	p.Asp103Glu			not reported		G	T	1921	534	9	0.0168539	8	PASS	SNP	NA	T	structural_interaction_variant	HIGH	interaction	2XA0:A_103-A_202:ENST00000333681	protein_coding	2/3				T|structural_interaction_variant|HIGH|BCL2|ENSG00000171791|interaction|2XA0:A_103-A_202:ENST00000398117|protein_coding|1/2|c.309C>A||||||,T|missense_variant|MODERATE|BCL2|ENSG00000171791|transcript|ENST00000333681|protein_coding|2/3|c.309C>A|p.Asp103Glu|1208/3209|309/720|103/239||,T|missense_variant|MODERATE|BCL2|ENSG00000171791|transcript|ENST00000398117|protein_coding|1/2|c.309C>A|p.Asp103Glu|1…	_NONE_
	P40	2018-xxxxx-MIR675_S14	chr18	60985593	BCL2	ENSG00000171791	c.307G>T	p.Asp103Tyr			not reported		C	A	1879	495	17	0.0343434	17	PASS	SNP	NA	A	structural_interaction_variant	HIGH	interaction	2XA0:A_103-A_202:ENST00000333681	protein_coding	2/3				A|structural_interaction_variant|HIGH|BCL2|ENSG00000171791|interaction|2XA0:A_103-A_202:ENST00000398117|protein_coding|1/2|c.307G>T||||||,A|missense_variant|MODERATE|BCL2|ENSG00000171791|transcript|ENST00000333681|protein_coding|2/3|c.307G>T|p.Asp103Tyr|1206/3209|307/720|103/239||,A|missense_variant|MODERATE|BCL2|ENSG00000171791|transcript|ENST00000398117|protein_coding|1/2|c.307G>T|p.Asp103Tyr|1…	_NONE_
	P43	2019-xxxxx-002117_S7	chrX	100611164	BTK	ENSG00000010671	c.1442G>A	p.Cys481Tyr			not reported		C	T	5120	1279	363	0.283815	200	PASS	SNP	HP	T	missense_variant	MODERATE	transcript	ENST00000308731	protein_coding	15/19	1606/2579	1442/1980	481/659	T|upstream_gene_variant|MODIFIER|BTK|ENSG00000010671|transcript|ENST00000470069|processed_transcript||n.-2192G>A|||||2192|,T|upstream_gene_variant|MODIFIER|BTK|ENSG00000010671|transcript|ENST00000488970|processed_transcript||n.-1955G>A|||||1955|,T|downstream_gene_variant|MODIFIER|BTK|ENSG00000010671|transcript|ENST00000470329|retained_intron||n.*335G>A|||||335|,T|intron_variant|MODIFIER|BTK|ENSG0…	_NONE_
	P55	2018-xxxxx-0164PB_S18	chr17	7578552	TP53	ENSG00000141510	c.378C>A	p.Tyr126*	COSM10888		pathogenic		G	T	2065	258	252	0.976744	200	PASS	SNP	HP	T	stop_gained&splice_region_variant	HIGH	transcript	ENST00000269305	protein_coding	5/11	568/2579	378/1182	126/393	T|stop_gained&splice_region_variant|HIGH|TP53|ENSG00000141510|transcript|ENST00000413465|protein_coding|4/7|c.378C>A|p.Tyr126*|378/1018|378/858|126/285||,T|stop_gained&splice_region_variant|HIGH|TP53|ENSG00000141510|transcript|ENST00000359597|protein_coding|4/9|c.378C>A|p.Tyr126*|378/1152|378/1032|126/343||,T|stop_gained&splice_region_variant|HIGH|TP53|ENSG00000141510|transcript|ENST00000420246|p…		LOF=(TP53|ENSG00000141510|17|0.41);NMD=(TP53|ENSG00000141510|17|0.41);AA=p.Y126*;CDS=c.378C>A;CNT=4;GENE=TP53;STRAND=-
	P08	2018-xxxxx-039132_S19	chrX	100611164	BTK	ENSG00000010671	c.1442G>C	p.Cys481Ser			not reported		C	G	1418	206	36	0.174757	70	PASS	SNP	NA	G	structural_interaction_variant	HIGH	interaction	1K2P:A_481-A_527:ENST00000308731	protein_coding	15/19				G|structural_interaction_variant|HIGH|BTK|ENSG00000010671|interaction|4YHF:A_481-A_525:ENST00000308731|protein_coding|15/19|c.1442G>C||||||,G|structural_interaction_variant|HIGH|BTK|ENSG00000010671|interaction|4YHF:A_481-A_527:ENST00000308731|protein_coding|15/19|c.1442G>C||||||,G|structural_interaction_variant|HIGH|BTK|ENSG00000010671|interaction|4YHF:A_481-A_528:ENST00000308731|protein_coding|1…		_NONE_
	P11	2018-xxxxx-0SZ180_S3	chr17	7578263	TP53	ENSG00000141510	c.586C>T	p.Arg196*	COSM10705;COSM1640847;COSM3378446;COSM99665;COSM99666;COSM99667;COSM99668	rs397516435	pathogenic		G	A	4414	566	558	0.985866	200	PASS	SNP	NA	A	stop_gained	HIGH	transcript	ENST00000269305	protein_coding	6/11	776/2579	586/1182	196/393	A|stop_gained|HIGH|TP53|ENSG00000141510|transcript|ENST00000413465|protein_coding|5/7|c.586C>T|p.Arg196*|586/1018|586/858|196/285||,A|stop_gained|HIGH|TP53|ENSG00000141510|transcript|ENST00000359597|protein_coding|5/9|c.586C>T|p.Arg196*|586/1152|586/1032|196/343||,A|stop_gained|HIGH|TP53|ENSG00000141510|transcript|ENST00000420246|protein_coding|6/12|c.586C>T|p.Arg196*|719/2653|586/1026|196/341||,…	LOF=(TP53|ENSG00000141510|17|0.47);NMD=(TP53|ENSG00000141510|17|0.47);AA=p.R196*,p.R196*,p.R196*,p.R196*,p.R64*,p.R103*,p.R196*;CDS=c.586C>T,c.586C>T,c.586C>T,c.586C>T,c.190C>T,c.307C>T,c.586C>T;CNT=158,25,15,44,45,44,44;GENE=TP53,TP53_ENST00000455263,TP53_ENST00000420246,TP53_ENST00000413465,TP53_ENST00000414315,TP53_ENST00000545858,TP53_ENST00000269305;STRAND=-,-,-,-,-,-,-;ASP;CLNACC=RCV0001315…
	P25	2018-xxxxx-0SZ216_S6	chr16	81888131	PLCG2	ENSG00000197943	c.276A>C	p.Glu92Asp			not reported		A	C	6828	782	10	0.0127877	10	PASS	SNP	NA	C	missense_variant	MODERATE	transcript	ENST00000359376	protein_coding	3/33	490/4308	276/3798	92/1265	C|missense_variant|MODERATE|PLCG2|ENSG00000197943|transcript|ENST00000565054|protein_coding|4/6|c.276A>C|p.Glu92Asp|709/912|276/479|92/158||WARNING_TRANSCRIPT_INCOMPLETE,C|upstream_gene_variant|MODIFIER|PLCG2|ENSG00000197943|transcript|ENST00000565020|retained_intron||n.-3419A>C|||||3419|,C|non_coding_transcript_exon_variant|MODIFIER|PLCG2|ENSG00000197943|transcript|ENST00000569929|retained_intro…	_NONE_
	P25	2018-xxxxx-0SZ216_S6	chr17	7576570	TP53	ENSG00000141510	c.1008A>C	p.Leu336Phe	COSM1610827		pathogenic		T	G	4109	416	7	0.0168269	8	PASS	SNP	HP	G	missense_variant	MODERATE	transcript	ENST00000455263	protein_coding	10/12	1141/2580	1008/1041	336/346	G|3_prime_UTR_variant|MODIFIER|TP53|ENSG00000141510|transcript|ENST00000420246|protein_coding|10/12|c.*55A>C|||||55|,G|downstream_gene_variant|MODIFIER|TP53|ENSG00000141510|transcript|ENST00000509690|protein_coding||c.*283A>C|||||283|WARNING_TRANSCRIPT_NO_STOP_CODON,G|downstream_gene_variant|MODIFIER|TP53|ENSG00000141510|transcript|ENST00000514944|protein_coding||c.*965A>C|||||965|WARNING_TRANSCR…	AA=p.L336F;CDS=c.1008A>C;CNT=4;GENE=TP53_ENST00000455263;STRAND=-
	P25	2018-xxxxx-0SZ216_S6	chrX	100611164	BTK	ENSG00000010671	c.1442G>C	p.Cys481Tyr			not reported		C	G	942	157	9	0.0573248	15	PASS	SNP	NA	G	structural_interaction_variant	HIGH	interaction	1K2P:A_481-A_527:ENST00000308731	protein_coding	15/19				G|structural_interaction_variant|HIGH|BTK|ENSG00000010671|interaction|4YHF:A_481-A_525:ENST00000308731|protein_coding|15/19|c.1442G>C||||||,G|structural_interaction_variant|HIGH|BTK|ENSG00000010671|interaction|4YHF:A_481-A_527:ENST00000308731|protein_coding|15/19|c.1442G>C||||||,G|structural_interaction_variant|HIGH|BTK|ENSG00000010671|interaction|4YHF:A_481-A_528:ENST00000308731|protein_coding|1…	_NONE_
	P53	2018-xxxxx-MIR212_S17	chr17	7577538	TP53	ENSG00000141510	c.743G>A	p.Arg248Gln	COSM10662;COSM1640830;COSM3356964;COSM99020;COSM99021;COSM99602	rs11540652	pathogenic	0.00001193	C	T	4094	444	164	0.369369	200	PASS	SNP	HP	T	protein_protein_contact	HIGH	interaction	1GZH:C_248-D_1847:ENST00000269305-ENST00000263801	protein_coding	7/11				T|protein_protein_contact|HIGH|TP53|ENSG00000141510|interaction|1GZH:C_248-D_1847:ENST00000420246-ENST00000263801|protein_coding|7/12|c.743G>A||||||,T|protein_protein_contact|HIGH|TP53|ENSG00000141510|interaction|1GZH:C_248-D_1847:ENST00000455263-ENST00000263801|protein_coding|7/12|c.743G>A||||||,T|protein_protein_contact|HIGH|TP53|ENSG00000141510|interaction|1GZH:C_248-D_1847:ENST00000445888-ENS…	AA=p.R248Q,p.R248Q,p.R248Q,p.R248Q,p.R155Q,p.R248Q;CDS=c.743G>A,c.743G>A,c.743G>A,c.743G>A,c.464G>A,c.743G>A;CNT=584,33,15,79,83,82;GENE=TP53,TP53_ENST00000455263,TP53_ENST00000420246,TP53_ENST00000413465,TP53_ENST00000545858,TP53_ENST00000269305;STRAND=-,-,-,-,-,-;ASP;CLNACC=RCV000219834.1,RCV000013150.22|RCV000115736.5|RCV000148913.1|RCV000179773.1|RCV000197114.1;CLNALLE=-1,1;CLNDBN=Tumor_predi…
															10079
