# Supplementary material for: Landscape of BCL2 Resistance Mutations in a Real-World Cohort of Patients with Relapsed/Refractory Chronic Lymphocytic Leukemia Treated with Venetoclax
Source: Int J Mol Sci. 2023 Mar 18;24(6):5802. doi: 10.3390/ijms24065802 (PMC10058128; doi:10.3390/ijms24065802)
Supplement: Supplementary file 1 [file ijms-24-05802-s001.zip › Kotmayer et al Table S3_2023.xlsx]

## Sheet: Munka1
	Supplementary Table S3. BCL2 variants in longitudinally collected samples from CLL patients treated with venetoclax experiencing disease progression
	Patient ID	Sample ID	Duration of venetoclax therapy (months)	Clinical signs of disease progression*	Molecular screenning method used	Tested BCL2 variants and their respective CCF values
	P10	0339PB	8	no	ddPCR	D103Y (0.000%); G101V (0.000%)
	P10	0344PB	9	no	ddPCR	D103Y (0.000%); G101V (0.000%)
	P10	0354PB	13	no	ddPCR	A113G (0.095%); D103Y (0.032%); G101V (0.050%)
	P10	042081	18	yes	ddPCR	A113G (0.114%); D103Y (0.600%); G101V (0.500%)
	P13	MIR158	16	no	ddPCR	A113G (0.000%); D103Y (0.000%)
	P13	MIR556	19	no	ddPCR	A113G (0.000%); D103Y (0.023%)
	P13	MIR561	27	no	ddPCR	D103Y (0.000%)
	P13	MIR065	33	yes	ddPCR	A113G (0.050%); D103Y (0.045%)
	P13	MIR158	33.5	yes	ddPCR	A113G (0.027%); D103Y (0.070%)
	P13	MIR354	34	yes	ddPCR	A113G (0.070%); D103Y (0.050%)
	P13	MIR556	35	yes	ddPCR	A113G (0.170%); D103Y (0.170%)
	P13	MIR561	2**	yes	ddPCR	A113G (0.300%); D103Y (0.110%)
	P13	MIR576	5**	yes	ddPCR, targeted NGS	A113G (0.950%); D103Y (0.730%)
	P13	MIR587	9**	no	ddPCR	A113G (0.890%); D103Y (0.052%)
	P13	MIR603	13**	no	ddPCR	D103Y (0.060%)
	P31	0187PB	14	no	ddPCR	A113G (0.000%); D103E (0.000%); D103Y (0.000%; G101V (0.000%); V156D (0.000%)
	P31	0228PB	24	no	ddPCR	A113G (0.215%); D103E (0.000%); D103Y (0.487%; G101V (1.041%); V156D (0.268%)
	P31	0306PB	27	no	ddPCR	A113G (0.100%); D103E (0.056%); D103Y (0.700%; G101V (0.93%); V156D (0.020%)
	P31	0315PB	28	no	ddPCR	A113G (0.170%); D103E (0.000%); D103Y (0.660%; G101V (1.200%); V156D (0.500%)
	P31	0325PB	31	no	ddPCR	A113G (0.620%); D103E (0.370%); D103Y (1.700%; G101V (2.200%); V156D (2.200%)
	P31	0346PB	35	yes	ddPCR, targeted NGS	A113G (2.100%); D103E (2.300%); D103Y (6.600%; G101V (5.800%); V156D (4.600%)
	P31	0353PB	1**	yes	ddPCR	A113G (5.710%); D103E (3.180%); D103Y (10.200%; G101V (7.220%); V156D (3.600%)
	P31	0360PB	4**	yes	ddPCR	A113G (4.440%); D103E (1.960%); D103Y (7.700%; G101V (6.800%); V156D (4.170%)
	P40	040148	19	yes	ddPCR, targeted NGS	A113G (5.760%); D103E (1.950%); D103Y (2.050%; G101V (0.160%)
	P40	MIR675	20	yes	ddPCR	A113G (12.200%); D103E (0.700%); D103Y (3.400%; G101V (0.210%)
	CCF = cancer cell fraction
	*Based on the iwCLL criteria for active disease (2018)
	** Duration of subsequent targeted or chemoimmunotherapy
